# Supplementary material for: Allele-Specific HLA Loss and Immune Escape in Lung Cancer Evolution
Source: Cell. 2017 Nov 30;171(6):1259–1271.e11. doi: 10.1016/j.cell.2017.10.001 (PMC5720478; doi:10.1016/j.cell.2017.10.001)
Supplement: Table S1. Immune Genes Significantly Differentially Expressed in Lung Adenocarcinomas with HLA LOH versus without HLA LOH, Related to Figure 5 [file mmc1.xls]

## Sheet: LUADGroupUBIQ.immune.sig.genes.
Table S1: Immune genes significantly differentially expressed in lung adenocarcinomas with HLA LOH vs without HLA LOH
	baseMean	log2FoldChange	lfcSE	stat	pvalue	padj
ADAR	20464.6	0.336818	0.0705085	4.77698	1.77946e-06	0.000230367
CD244	80.3638	0.438621	0.151693	2.8915	0.00383406	0.0355536
CD274	252.875	0.624133	0.182343	3.42285	0.000619684	0.0109223
CISH	2152.32	-0.564788	0.13152	-4.29431	1.75238e-05	0.00107987
CNTFR	16.4832	-0.930897	0.225171	-4.13418	3.56221e-05	0.00167619
CXCL10	1661.48	0.517663	0.187371	2.76276	0.00573141	0.0463511
GZMA	513.168	0.680959	0.168755	4.03519	5.45577e-05	0.0022004
GZMB	483.606	0.571124	0.17806	3.20747	0.00133908	0.0179238
GZMH	192.869	0.505678	0.174415	2.89929	0.00374012	0.0350022
HHLA2	1420.84	-0.830894	0.242162	-3.43115	0.000601039	0.0107441
HLA-DQB1	12945.4	-0.562477	0.17032	-3.30247	0.000958361	0.0143294
IFNG	38.6692	0.596589	0.211487	2.82092	0.00478859	0.0411964
IFRD1	1773.19	0.309825	0.112851	2.74543	0.00604322	0.047739
IL15	223.105	0.448119	0.134619	3.3288	0.000872219	0.0135563
IL1A	54.8221	0.89535	0.208969	4.28461	1.83058e-05	0.00109258
IL1B	346.227	0.627014	0.162236	3.86482	0.000111171	0.00354474
IL2RB	1121.21	0.399969	0.139226	2.8728	0.00406848	0.036998
IRF1	3852.93	0.397396	0.115069	3.45355	0.000553261	0.0101342
IRF4	646.735	0.494561	0.175499	2.81802	0.00483208	0.0413676
MADCAM1	9.08895	-0.538642	0.196745	-2.73776	0.00618584	0.0484616
MPL	32.6448	-0.31813	0.113682	-2.79842	0.00513535	0.0431573
NR4A1	6647.99	-0.557312	0.1772	-3.14511	0.00166025	0.0206112
PVR	2921.01	0.255049	0.0936772	2.72264	0.00647633	0.0499662
SP110	1343.38	0.238149	0.0871782	2.73175	0.00629981	0.0489174
STAT1	16843.1	0.36611	0.118988	3.07687	0.00209187	0.0239596
TAP1	9613.85	0.369886	0.131725	2.80802	0.00498468	0.0422057
TNFSF13	3083.21	-0.370785	0.10373	-3.57451	0.000350879	0.00751138
ULBP1	80.3432	0.516832	0.174519	2.96146	0.00306182	0.0308262
